# Supplementary material for: Identification of Potential Antiviral Inhibitors from Hydroxychloroquine and 1,2,4,5-Tetraoxanes Analogues and Investigation of the Mechanism of Action in SARS-CoV-2
Source: Int J Mol Sci. 2022 Feb 4;23(3):1781. doi: 10.3390/ijms23031781 (PMC8836247; doi:10.3390/ijms23031781)
Supplement: Supplementary file 1 [file ijms-23-01781-s001.zip]

Archive with 1 entries (1 files):
- ijms-1547352 supplementary materials final.pdf
